# Supplementary material for: Genetic Foundations of Nellore Traits: A Gene Prioritization and Functional Analyses of Genome-Wide Association Study Results
Source: Genes (Basel). 2024 Aug 27;15(9):1131. doi: 10.3390/genes15091131 (PMC11431486; doi:10.3390/genes15091131)
Supplement: Supplementary file 1 [file genes-15-01131-s001.zip]

Archive with 13 entries (12 files):
- Supplementary File/
- Supplementary File/Table S1.xlsx
- __MACOSX/Supplementary File/._Table S1.xlsx
- Supplementary File/Table S6.xlsx
- __MACOSX/Supplementary File/._Table S6.xlsx
- Supplementary File/Table S5.xlsx
- __MACOSX/Supplementary File/._Table S5.xlsx
- Supplementary File/Table S4.xlsx
- __MACOSX/Supplementary File/._Table S4.xlsx
- Supplementary File/Table S3.xlsx
- __MACOSX/Supplementary File/._Table S3.xlsx
- Supplementary File/Table S2.xlsx
- __MACOSX/Supplementary File/._Table S2.xlsx
