# Supplementary material for: Genetic Foundations of Nellore Traits: A Gene Prioritization and Functional Analyses of Genome-Wide Association Study Results
Source: Genes (Basel). 2024 Aug 27;15(9):1131. doi: 10.3390/genes15091131 (PMC11431486; doi:10.3390/genes15091131)
Supplement: Supplementary file 1 [file genes-15-01131-s001.zip › Supplementary File/Table S6.xlsx]

## Sheet: Reproduction
Table S6. Enrichment analysis result for the biological process, cellular component and morphological function of each Trait group
Biological Process
ID	Description	GeneRatio	BgRatio	pvalue	p.adjust	qvalue	geneID	Count
GO:2000001	regulation of DNA damage checkpoint	1/4	21/18888	0.00444021	0.0649784	0.0248721	RFWD3	1
GO:0031571	mitotic G1 DNA damage checkpoint signaling	1/4	30/18888	0.00633862	0.0649784	0.0248721	RFWD3	1
GO:0044819	mitotic G1/S transition checkpoint signaling	1/4	30/18888	0.00633862	0.0649784	0.0248721	RFWD3	1
GO:0030279	negative regulation of ossification	1/4	40/18888	0.00844478	0.0649784	0.0248721	GFRA4	1
GO:0036297	interstrand cross-link repair	1/4	41/18888	0.00865522	0.0649784	0.0248721	RFWD3	1
GO:1901976	regulation of cell cycle checkpoint	1/4	44/18888	0.00928631	0.0649784	0.0248721	RFWD3	1
GO:0031297	replication fork processing	1/4	49/18888	0.0103375	0.0649784	0.0248721	RFWD3	1
GO:0045005	DNA-templated DNA replication maintenance of fidelity	1/4	57/18888	0.0120176	0.0660967	0.0253002	RFWD3	1
GO:0044773	mitotic DNA damage checkpoint signaling	1/4	84/18888	0.0176721	0.0695109	0.0266071	RFWD3	1
GO:2000134	negative regulation of G1/S transition of mitotic cell cycle	1/4	85/18888	0.0178811	0.0695109	0.0266071	RFWD3	1
GO:0044774	mitotic DNA integrity checkpoint signaling	1/4	88/18888	0.0185078	0.0695109	0.0266071	RFWD3	1
GO:1902807	negative regulation of cell cycle G1/S phase transition	1/4	94/18888	0.0197603	0.0695109	0.0266071	RFWD3	1
GO:0030278	regulation of ossification	1/4	122/18888	0.0255893	0.0695109	0.0266071	GFRA4	1
GO:0000077	DNA damage checkpoint signaling	1/4	125/18888	0.0262123	0.0695109	0.0266071	RFWD3	1
GO:0031570	DNA integrity checkpoint signaling	1/4	134/18888	0.0280795	0.0695109	0.0266071	RFWD3	1
GO:0010212	response to ionizing radiation	1/4	138/18888	0.0289084	0.0695109	0.0266071	RFWD3	1
GO:0007093	mitotic cell cycle checkpoint signaling	1/4	143/18888	0.0299439	0.0695109	0.0266071	RFWD3	1
GO:0006261	DNA-templated DNA replication	1/4	160/18888	0.0334585	0.0695109	0.0266071	RFWD3	1
GO:0000724	double-strand break repair via homologous recombination	1/4	176/18888	0.0367575	0.0695109	0.0266071	RFWD3	1
GO:0000725	recombinational repair	1/4	181/18888	0.0377867	0.0695109	0.0266071	RFWD3	1
GO:2000045	regulation of G1/S transition of mitotic cell cycle	1/4	185/18888	0.0386095	0.0695109	0.0266071	RFWD3	1
GO:0042770	signal transduction in response to DNA damage	1/4	188/18888	0.0392262	0.0695109	0.0266071	RFWD3	1
GO:0030308	negative regulation of cell growth	1/4	190/18888	0.0396372	0.0695109	0.0266071	SERTAD2	1
GO:0000075	cell cycle checkpoint signaling	1/4	191/18888	0.0398427	0.0695109	0.0266071	RFWD3	1
GO:1901991	negative regulation of mitotic cell cycle phase transition	1/4	195/18888	0.0406641	0.0695109	0.0266071	RFWD3	1
GO:0007051	spindle organization	1/4	197/18888	0.0410747	0.0695109	0.0266071	KIZ	1
GO:1902806	regulation of cell cycle G1/S phase transition	1/4	211/18888	0.0439447	0.0716136	0.0274119	RFWD3	1
GO:0000082	G1/S transition of mitotic cell cycle	1/4	234/18888	0.0486458	0.0755315	0.0289116	RFWD3	1
GO:0045926	negative regulation of growth	1/4	247/18888	0.0512952	0.0755315	0.0289116	SERTAD2	1
GO:0045930	negative regulation of mitotic cell cycle	1/4	248/18888	0.0514988	0.0755315	0.0289116	RFWD3	1
GO:0044843	cell cycle G1/S phase transition	1/4	262/18888	0.0543454	0.0767877	0.0293924	RFWD3	1
GO:1901988	negative regulation of cell cycle phase transition	1/4	273/18888	0.0565775	0.0767877	0.0293924	RFWD3	1
GO:0006260	DNA replication	1/4	278/18888	0.0575908	0.0767877	0.0293924	RFWD3	1
GO:0006302	double-strand break repair	1/4	312/18888	0.0644595	0.0820476	0.0314058	RFWD3	1
GO:0010948	negative regulation of cell cycle process	1/4	316/18888	0.0652651	0.0820476	0.0314058	RFWD3	1
GO:0006310	DNA recombination	1/4	339/18888	0.0698873	0.0854178	0.0326958	RFWD3	1
GO:1901990	regulation of mitotic cell cycle phase transition	1/4	356/18888	0.0732926	0.0871588	0.0333622	RFWD3	1
GO:0045786	negative regulation of cell cycle	1/4	405/18888	0.0830557	0.0950997	0.0364018	RFWD3	1
GO:0001558	regulation of cell growth	1/4	418/18888	0.085633	0.0950997	0.0364018	SERTAD2	1
GO:0009314	response to radiation	1/4	431/18888	0.0882047	0.0950997	0.0364018	RFWD3	1
GO:0001503	ossification	1/4	446/18888	0.0911654	0.0950997	0.0364018	GFRA4	1
GO:0044772	mitotic cell cycle phase transition	1/4	451/18888	0.0921507	0.0950997	0.0364018	RFWD3	1
GO:1901987	regulation of cell cycle phase transition	1/4	455/18888	0.0929384	0.0950997	0.0364018	RFWD3	1
GO:0016049	cell growth	1/4	496/18888	0.100982	0.100982	0.0386535	SERTAD2	1
Cellular Component
ID	Description	GeneRatio	BgRatio	pvalue	p.adjust	qvalue	geneID	Count
GO:0071546	pi-body	1/6	10/19894	0.00301258	0.0202915	0.00640784	ANKRD34B	1
GO:0043186	P granule	1/6	27/19894	0.0081166	0.0202915	0.00640784	ANKRD34B	1
GO:0045495	pole plasm	1/6	27/19894	0.0081166	0.0202915	0.00640784	ANKRD34B	1
GO:0060293	germ plasm	1/6	27/19894	0.0081166	0.0202915	0.00640784	ANKRD34B	1
GO:0035861	site of double-strand break	1/6	91/19894	0.0271369	0.0521892	0.0164808	RFWD3	1
GO:0016605	PML body	1/6	108/19894	0.0321377	0.0521892	0.0164808	RFWD3	1
GO:0090734	site of DNA damage	1/6	123/19894	0.0365324	0.0521892	0.0164808	RFWD3	1
GO:0036464	cytoplasmic ribonucleoprotein granule	1/6	255/19894	0.0744939	0.0881011	0.0278214	ANKRD34B	1
GO:0035770	ribonucleoprotein granule	1/6	272/19894	0.079291	0.0881011	0.0278214	ANKRD34B	1
GO:0009897	external side of plasma membrane	1/6	405/19894	0.116111	0.116111	0.0366666	GFRA4	1
Morphological Function
ID	Description	GeneRatio	BgRatio	pvalue	p.adjust	qvalue	geneID	Count
GO:0097371	MDM2/MDM4 family protein binding	1/5	11/18522	0.00296624	0.0533923	0.0312235	RFWD3	1
GO:0005246	calcium channel regulator activity	1/5	47/18522	0.0126247	0.0902416	0.0527729	REM2	1
GO:0002039	p53 binding	1/5	67/18522	0.0179581	0.0902416	0.0527729	RFWD3	1
GO:0004896	cytokine receptor activity	1/5	96/18522	0.0256506	0.0902416	0.0527729	GFRA4	1
GO:0099106	ion channel regulator activity	1/5	140/18522	0.0372298	0.0902416	0.0527729	REM2	1
GO:0016247	channel regulator activity	1/5	145/18522	0.0385387	0.0902416	0.0527729	REM2	1
GO:0141108	transporter regulator activity	1/5	146/18522	0.0388003	0.0902416	0.0527729	REM2	1
GO:0140375	immune receptor activity	1/5	151/18522	0.0401074	0.0902416	0.0527729	GFRA4	1
GO:0003713	transcription coactivator activity	1/5	271/18522	0.0710541	0.124408	0.0727534	SERTAD2	1
GO:0003924	GTPase activity	1/5	333/18522	0.0867274	0.124408	0.0727534	REM2	1
GO:0061630	ubiquitin protein ligase activity	1/5	352/18522	0.0914879	0.124408	0.0727534	RFWD3	1
GO:0061659	ubiquitin-like protein ligase activity	1/5	371/18522	0.0962286	0.124408	0.0727534	RFWD3	1
GO:0005525	GTP binding	1/5	380/18522	0.0984673	0.124408	0.0727534	REM2	1
GO:0019001	guanyl nucleotide binding	1/5	401/18522	0.103674	0.124408	0.0727534	REM2	1
GO:0032561	guanyl ribonucleotide binding	1/5	401/18522	0.103674	0.124408	0.0727534	REM2	1
GO:0004842	ubiquitin-protein transferase activity	1/5	450/18522	0.115728	0.12741	0.074509	RFWD3	1
GO:0019787	ubiquitin-like protein transferase activity	1/5	481/18522	0.123287	0.12741	0.074509	RFWD3	1
GO:0016755	aminoacyltransferase activity	1/5	498/18522	0.12741	0.12741	0.074509	RFWD3	1

## Sheet: Sexual Precocity
Table S6. Enrichment analysis result for the biological process, cellular component and morphological function of each Trait group
Biological Process
ID	Description	GeneRatio	BgRatio	pvalue	p.adjust	qvalue	geneID	Count
GO:0006637	acyl-CoA metabolic process	1/1	96/18888	0.00508259	0.018382		ACSM4	1
GO:0035383	thioester metabolic process	1/1	96/18888	0.00508259	0.018382		ACSM4	1
GO:0033865	nucleoside bisphosphate metabolic process	1/1	124/18888	0.00656501	0.018382		ACSM4	1
GO:0033875	ribonucleoside bisphosphate metabolic process	1/1	124/18888	0.00656501	0.018382		ACSM4	1
GO:0034032	purine nucleoside bisphosphate metabolic process	1/1	124/18888	0.00656501	0.018382		ACSM4	1
GO:0006633	fatty acid biosynthetic process	1/1	166/18888	0.00878865	0.0205069		ACSM4	1
GO:0072330	monocarboxylic acid biosynthetic process	1/1	225/18888	0.0119123	0.0238246		ACSM4	1
GO:0006790	sulfur compound metabolic process	1/1	326/18888	0.0172596	0.0249788		ACSM4	1
GO:0046394	carboxylic acid biosynthetic process	1/1	334/18888	0.0176832	0.0249788		ACSM4	1
GO:0016053	organic acid biosynthetic process	1/1	337/18888	0.017842	0.0249788		ACSM4	1
GO:0006631	fatty acid metabolic process	1/1	401/18888	0.0212304	0.025413		ACSM4	1
GO:0009150	purine ribonucleotide metabolic process	1/1	446/18888	0.0236129	0.025413		ACSM4	1
GO:0009259	ribonucleotide metabolic process	1/1	466/18888	0.0246717	0.025413		ACSM4	1
GO:0019693	ribose phosphate metabolic process	1/1	480/18888	0.025413	0.025413		ACSM4	1
Cellular Component
ID	Description	GeneRatio	BgRatio	pvalue	p.adjust	qvalue	geneID	Count
GO:0071546	pi-body	1/2	10/19894	0.0010051	0.00474707		ANKRD34B	1
GO:0043186	P granule	1/2	27/19894	0.00271261	0.00474707		ANKRD34B	1
GO:0045495	pole plasm	1/2	27/19894	0.00271261	0.00474707		ANKRD34B	1
GO:0060293	germ plasm	1/2	27/19894	0.00271261	0.00474707		ANKRD34B	1
GO:0036464	cytoplasmic ribonucleoprotein granule	1/2	255/19894	0.0254722	0.0316851		ANKRD34B	1
GO:0035770	ribonucleoprotein granule	1/2	272/19894	0.0271587	0.0316851		ANKRD34B	1
GO:0005759	mitochondrial matrix	1/2	491/19894	0.0487537	0.0487537		ACSM4	1
Morphological Function
ID	Description	GeneRatio	BgRatio	pvalue	p.adjust	qvalue	geneID	Count
GO:0016408	C-acyltransferase activity	1/1	20/18522	0.0010798	0.00292895		ACSM4	1
GO:0015645	fatty acid ligase activity	1/1	25/18522	0.00134975	0.00292895		ACSM4	1
GO:0016405	CoA-ligase activity	1/1	27/18522	0.00145773	0.00292895		ACSM4	1
GO:0016878	acid-thiol ligase activity	1/1	31/18522	0.00167369	0.00292895		ACSM4	1
GO:0016877	ligase activity, forming carbon-sulfur bonds	1/1	41/18522	0.00221358	0.00309902		ACSM4	1
GO:0016874	ligase activity	1/1	166/18522	0.00896232	0.010456		ACSM4	1
GO:0016747	acyltransferase activity, transferring groups other than amino-acyl groups	1/1	226/18522	0.0122017	0.0122017		ACSM4	1

## Sheet: Carcass
Table S6. Enrichment analysis result for the biological process, cellular component and morphological function of each Trait group
Biological Process
ID	Description	GeneRatio	BgRatio	pvalue	p.adjust	qvalue	geneID	Count
GO:0050966	detection of mechanical stimulus involved in sensory perception of pain	1/9	15/18888	0.00712624	0.127797	0.0915901	TMEM120A	1
GO:0006260	DNA replication	2/9	278/18888	0.00725808	0.127797	0.0915901	RFWD3/OBI1	2
GO:0090141	positive regulation of mitochondrial fission	1/9	21/18888	0.00996407	0.127797	0.0915901	MIEF2	1
GO:2000001	regulation of DNA damage checkpoint	1/9	21/18888	0.00996407	0.127797	0.0915901	RFWD3	1
GO:0062149	detection of stimulus involved in sensory perception of pain	1/9	28/18888	0.0132658	0.127797	0.0915901	TMEM120A	1
GO:0090314	positive regulation of protein targeting to membrane	1/9	28/18888	0.0132658	0.127797	0.0915901	MIEF2	1
GO:0051291	protein heterooligomerization	1/9	29/18888	0.0137366	0.127797	0.0915901	TMEM120A	1
GO:0031571	mitotic G1 DNA damage checkpoint signaling	1/9	30/18888	0.0142073	0.127797	0.0915901	RFWD3	1
GO:0044819	mitotic G1/S transition checkpoint signaling	1/9	30/18888	0.0142073	0.127797	0.0915901	RFWD3	1
GO:0090140	regulation of mitochondrial fission	1/9	30/18888	0.0142073	0.127797	0.0915901	MIEF2	1
GO:0090313	regulation of protein targeting to membrane	1/9	34/18888	0.016088	0.127797	0.0915901	MIEF2	1
GO:0050974	detection of mechanical stimulus involved in sensory perception	1/9	35/18888	0.0165577	0.127797	0.0915901	TMEM120A	1
GO:0000266	mitochondrial fission	1/9	40/18888	0.018903	0.127797	0.0915901	MIEF2	1
GO:0036297	interstrand cross-link repair	1/9	41/18888	0.0193715	0.127797	0.0915901	RFWD3	1
GO:1901976	regulation of cell cycle checkpoint	1/9	44/18888	0.0207757	0.127797	0.0915901	RFWD3	1
GO:0006513	protein monoubiquitination	1/9	47/18888	0.0221782	0.127797	0.0915901	OBI1	1
GO:0031297	replication fork processing	1/9	49/18888	0.0231122	0.127797	0.0915901	RFWD3	1
GO:0050982	detection of mechanical stimulus	1/9	53/18888	0.0249778	0.130439	0.093484	TMEM120A	1
GO:0045005	DNA-templated DNA replication maintenance of fidelity	1/9	57/18888	0.0268402	0.132788	0.0951673	RFWD3	1
GO:0010822	positive regulation of mitochondrion organization	1/9	72/18888	0.0337961	0.143322	0.102717	MIEF2	1
GO:0051865	protein autoubiquitination	1/9	73/18888	0.0342582	0.143322	0.102717	OBI1	1
GO:0070373	negative regulation of ERK1 and ERK2 cascade	1/9	74/18888	0.0347202	0.143322	0.102717	DUSP29	1
GO:1903533	regulation of protein targeting	1/9	79/18888	0.037027	0.143322	0.102717	MIEF2	1
GO:0019233	sensory perception of pain	1/9	81/18888	0.0379484	0.143322	0.102717	TMEM120A	1
GO:0044773	mitotic DNA damage checkpoint signaling	1/9	84/18888	0.0393289	0.143322	0.102717	RFWD3	1
GO:2000134	negative regulation of G1/S transition of mitotic cell cycle	1/9	85/18888	0.0397887	0.143322	0.102717	RFWD3	1
GO:0044774	mitotic DNA integrity checkpoint signaling	1/9	88/18888	0.0411669	0.143322	0.102717	RFWD3	1
GO:1902807	negative regulation of cell cycle G1/S phase transition	1/9	94/18888	0.0439181	0.147439	0.105668	RFWD3	1
GO:0042274	ribosomal small subunit biogenesis	1/9	103/18888	0.0480317	0.151603	0.108652	NOP58	1
GO:1905477	positive regulation of protein localization to membrane	1/9	105/18888	0.0489437	0.151603	0.108652	MIEF2	1
GO:0016579	protein deubiquitination	1/9	112/18888	0.0521296	0.151603	0.108652	JOSD1	1
GO:0036503	ERAD pathway	1/9	113/18888	0.0525839	0.151603	0.108652	FOXRED2	1
GO:0000077	DNA damage checkpoint signaling	1/9	125/18888	0.058021	0.151603	0.108652	RFWD3	1
GO:0006275	regulation of DNA replication	1/9	128/18888	0.0593759	0.151603	0.108652	OBI1	1
GO:0006612	protein targeting to membrane	1/9	128/18888	0.0593759	0.151603	0.108652	MIEF2	1
GO:0070646	protein modification by small protein removal	1/9	131/18888	0.0607291	0.151603	0.108652	JOSD1	1
GO:0031570	DNA integrity checkpoint signaling	1/9	134/18888	0.0620806	0.151603	0.108652	RFWD3	1
GO:0010212	response to ionizing radiation	1/9	138/18888	0.0638799	0.151603	0.108652	RFWD3	1
GO:0009581	detection of external stimulus	1/9	140/18888	0.0647783	0.151603	0.108652	TMEM120A	1
GO:0007093	mitotic cell cycle checkpoint signaling	1/9	143/18888	0.0661246	0.151603	0.108652	RFWD3	1
GO:0009582	detection of abiotic stimulus	1/9	143/18888	0.0661246	0.151603	0.108652	TMEM120A	1
GO:0010821	regulation of mitochondrion organization	1/9	149/18888	0.068812	0.154008	0.110375	MIEF2	1
GO:0006261	DNA-templated DNA replication	1/9	160/18888	0.0737211	0.158183	0.113367	RFWD3	1
GO:0043409	negative regulation of MAPK cascade	1/9	170/18888	0.0781639	0.158183	0.113367	DUSP29	1
GO:0000724	double-strand break repair via homologous recombination	1/9	176/18888	0.0808205	0.158183	0.113367	RFWD3	1
GO:1905475	regulation of protein localization to membrane	1/9	180/18888	0.0825878	0.158183	0.113367	MIEF2	1
GO:0000725	recombinational repair	1/9	181/18888	0.0830291	0.158183	0.113367	RFWD3	1
GO:0050954	sensory perception of mechanical stimulus	1/9	185/18888	0.0847926	0.158183	0.113367	TMEM120A	1
GO:2000045	regulation of G1/S transition of mitotic cell cycle	1/9	185/18888	0.0847926	0.158183	0.113367	RFWD3	1
GO:0042770	signal transduction in response to DNA damage	1/9	188/18888	0.0861133	0.158183	0.113367	RFWD3	1
GO:0000075	cell cycle checkpoint signaling	1/9	191/18888	0.0874322	0.158183	0.113367	RFWD3	1
GO:0051260	protein homooligomerization	1/9	195/18888	0.0891882	0.158183	0.113367	TMEM120A	1
GO:1901991	negative regulation of mitotic cell cycle phase transition	1/9	195/18888	0.0891882	0.158183	0.113367	RFWD3	1
GO:0006403	RNA localization	1/9	200/18888	0.0913789	0.159067	0.114001	NOP58	1
GO:0006470	protein dephosphorylation	1/9	210/18888	0.0957464	0.161448	0.115708	DUSP29	1
GO:1902806	regulation of cell cycle G1/S phase transition	1/9	211/18888	0.0961821	0.161448	0.115708	RFWD3	1
GO:0009612	response to mechanical stimulus	1/9	216/18888	0.0983579	0.162204	0.116249	TMEM120A	1
GO:0006364	rRNA processing	1/9	224/18888	0.101829	0.165034	0.118277	NOP58	1
GO:0000082	G1/S transition of mitotic cell cycle	1/9	234/18888	0.106152	0.167226	0.119848	RFWD3	1
GO:0045444	fat cell differentiation	1/9	248/18888	0.112173	0.167226	0.119848	TMEM120A	1
GO:0045930	negative regulation of mitotic cell cycle	1/9	248/18888	0.112173	0.167226	0.119848	RFWD3	1
GO:0042593	glucose homeostasis	1/9	258/18888	0.116451	0.167226	0.119848	DUSP29	1
GO:0051259	protein complex oligomerization	1/9	258/18888	0.116451	0.167226	0.119848	TMEM120A	1
GO:0033500	carbohydrate homeostasis	1/9	259/18888	0.116878	0.167226	0.119848	DUSP29	1
GO:0044843	cell cycle G1/S phase transition	1/9	262/18888	0.118158	0.167226	0.119848	RFWD3	1
GO:0016072	rRNA metabolic process	1/9	266/18888	0.119861	0.167226	0.119848	NOP58	1
GO:0034976	response to endoplasmic reticulum stress	1/9	269/18888	0.121136	0.167226	0.119848	FOXRED2	1
GO:0043488	regulation of mRNA stability	1/9	273/18888	0.122835	0.167226	0.119848	CARHSP1	1
GO:1901988	negative regulation of cell cycle phase transition	1/9	273/18888	0.122835	0.167226	0.119848	RFWD3	1
GO:0090150	establishment of protein localization to membrane	1/9	277/18888	0.12453	0.167226	0.119848	MIEF2	1
GO:0043487	regulation of RNA stability	1/9	285/18888	0.127912	0.169348	0.121369	CARHSP1	1
GO:0061013	regulation of mRNA catabolic process	1/9	290/18888	0.13002	0.169748	0.121656	CARHSP1	1
GO:0070372	regulation of ERK1 and ERK2 cascade	1/9	308/18888	0.13757	0.173099	0.124057	DUSP29	1
GO:0016311	dephosphorylation	1/9	309/18888	0.137988	0.173099	0.124057	DUSP29	1
GO:0006302	double-strand break repair	1/9	312/18888	0.13924	0.173099	0.124057	RFWD3	1
GO:0010948	negative regulation of cell cycle process	1/9	316/18888	0.140907	0.173099	0.124057	RFWD3	1
GO:0042254	ribosome biogenesis	1/9	319/18888	0.142155	0.173099	0.124057	NOP58	1
GO:1904951	positive regulation of establishment of protein localization	1/9	326/18888	0.145062	0.173099	0.124057	MIEF2	1
GO:0006605	protein targeting	1/9	327/18888	0.145477	0.173099	0.124057	MIEF2	1
GO:0070371	ERK1 and ERK2 cascade	1/9	332/18888	0.147547	0.173367	0.12425	DUSP29	1
GO:0006310	DNA recombination	1/9	339/18888	0.150437	0.174581	0.12512	RFWD3	1
GO:0006402	mRNA catabolic process	1/9	348/18888	0.15414	0.176698	0.126637	CARHSP1	1
GO:1901990	regulation of mitotic cell cycle phase transition	1/9	356/18888	0.15742	0.178283	0.127773	RFWD3	1
GO:0006401	RNA catabolic process	1/9	404/18888	0.176864	0.193754	0.138861	CARHSP1	1
GO:1903311	regulation of mRNA metabolic process	1/9	404/18888	0.176864	0.193754	0.138861	CARHSP1	1
GO:0045786	negative regulation of cell cycle	1/9	405/18888	0.177264	0.193754	0.138861	RFWD3	1
GO:0042692	muscle cell differentiation	1/9	428/18888	0.186435	0.199002	0.142622	DUSP29	1
GO:0009314	response to radiation	1/9	431/18888	0.187624	0.199002	0.142622	RFWD3	1
GO:0034470	ncRNA processing	1/9	433/18888	0.188416	0.199002	0.142622	NOP58	1
GO:0044772	mitotic cell cycle phase transition	1/9	451/18888	0.195514	0.203581	0.145904	RFWD3	1
GO:1901987	regulation of cell cycle phase transition	1/9	455/18888	0.197084	0.203581	0.145904	RFWD3	1
GO:1903829	positive regulation of protein localization	1/9	483/18888	0.207997	0.212519	0.152309	MIEF2	1
GO:0048285	organelle fission	1/9	493/18888	0.211862	0.21414	0.153471	MIEF2	1
GO:0022613	ribonucleoprotein complex biogenesis	1/9	499/18888	0.214173	0.214173	0.153495	NOP58	1
Cellular Component
ID	Description	GeneRatio	BgRatio	pvalue	p.adjust	qvalue	geneID	Count
GO:0000177	cytoplasmic exosome (RNase complex)	1/9	16/19894	0.00721657	0.0431951	0.0189452	CARHSP1	1
GO:0000178	exosome (RNase complex)	1/9	23/19894	0.0103592	0.0431951	0.0189452	CARHSP1	1
GO:1905354	exoribonuclease complex	1/9	24/19894	0.0108075	0.0431951	0.0189452	CARHSP1	1
GO:0043186	P granule	1/9	27/19894	0.0121511	0.0431951	0.0189452	CARHSP1	1
GO:0045495	pole plasm	1/9	27/19894	0.0121511	0.0431951	0.0189452	CARHSP1	1
GO:0060293	germ plasm	1/9	27/19894	0.0121511	0.0431951	0.0189452	CARHSP1	1
GO:0005732	sno(s)RNA-containing ribonucleoprotein complex	1/9	28/19894	0.0125986	0.0431951	0.0189452	NOP58	1
GO:0005637	nuclear inner membrane	1/9	57/19894	0.0254982	0.0764945	0.0335502	TMEM120A	1
GO:0032040	small-subunit processome	1/9	74/19894	0.0329902	0.0827208	0.0362811	NOP58	1
GO:0015030	Cajal body	1/9	82/19894	0.036498	0.0827208	0.0362811	NOP58	1
GO:0035861	site of double-strand break	1/9	91/19894	0.0404309	0.0827208	0.0362811	RFWD3	1
GO:0000932	P-body	1/9	100/19894	0.0443495	0.0827208	0.0362811	CARHSP1	1
GO:0016605	PML body	1/9	108/19894	0.0478207	0.0827208	0.0362811	RFWD3	1
GO:0030684	preribosome	1/9	109/19894	0.0482538	0.0827208	0.0362811	NOP58	1
GO:0090734	site of DNA damage	1/9	123/19894	0.0542991	0.0868785	0.0381046	RFWD3	1
GO:0001650	fibrillar center	1/9	150/19894	0.0658615	0.0987922	0.0433299	NOP58	1
GO:0005741	mitochondrial outer membrane	1/9	219/19894	0.0948409	0.131569	0.0577059	MIEF2	1
GO:0031968	organelle outer membrane	1/9	248/19894	0.10678	0.131569	0.0577059	MIEF2	1
GO:0019867	outer membrane	1/9	250/19894	0.107598	0.131569	0.0577059	MIEF2	1
GO:0036464	cytoplasmic ribonucleoprotein granule	1/9	255/19894	0.109641	0.131569	0.0577059	CARHSP1	1
GO:0035770	ribonucleoprotein granule	1/9	272/19894	0.116555	0.133206	0.0584235	CARHSP1	1
GO:0005788	endoplasmic reticulum lumen	1/9	313/19894	0.133034	0.138818	0.060885	FOXRED2	1
GO:0031965	nuclear membrane	1/9	313/19894	0.133034	0.138818	0.060885	TMEM120A	1
GO:0005635	nuclear envelope	1/9	498/19894	0.204042	0.204042	0.0894919	TMEM120A	1
Molecular Function
ID	Description	GeneRatio	BgRatio	pvalue	p.adjust	qvalue	geneID	Count
GO:0001094	TFIID-class transcription factor complex binding	1/9	10/18522	0.00484965	0.0755862	0.0307991	NOP58	1
GO:0097371	MDM2/MDM4 family protein binding	1/9	11/18522	0.00533346	0.0755862	0.0307991	RFWD3	1
GO:0033549	MAP kinase phosphatase activity	1/9	18/18522	0.00871431	0.0755862	0.0307991	DUSP29	1
GO:0001091	RNA polymerase II general transcription initiation factor binding	1/9	25/18522	0.0120849	0.0755862	0.0307991	NOP58	1
GO:0030515	snoRNA binding	1/9	32/18522	0.0154454	0.0755862	0.0307991	NOP58	1
GO:0004842	ubiquitin-protein transferase activity	2/9	450/18522	0.0189359	0.0755862	0.0307991	RFWD3/OBI1	2
GO:0008138	protein tyrosine/serine/threonine phosphatase activity	1/9	43/18522	0.0207055	0.0755862	0.0307991	DUSP29	1
GO:0019787	ubiquitin-like protein transferase activity	2/9	481/18522	0.0214688	0.0755862	0.0307991	RFWD3/OBI1	2
GO:0016755	aminoacyltransferase activity	2/9	498/18522	0.022916	0.0755862	0.0307991	RFWD3/OBI1	2
GO:0140296	general transcription initiation factor binding	1/9	53/18522	0.0254658	0.0755862	0.0307991	NOP58	1
GO:0001098	basal transcription machinery binding	1/9	61/18522	0.0292592	0.0755862	0.0307991	NOP58	1
GO:0001099	basal RNA polymerase II transcription machinery binding	1/9	61/18522	0.0292592	0.0755862	0.0307991	NOP58	1
GO:0002039	p53 binding	1/9	67/18522	0.0320956	0.0765357	0.031186	RFWD3	1
GO:0017018	myosin phosphatase activity	1/9	83/18522	0.0396234	0.0794863	0.0323883	DUSP29	1
GO:0051117	ATPase binding	1/9	84/18522	0.0400922	0.0794863	0.0323883	NOP58	1
GO:0050660	flavin adenine dinucleotide binding	1/9	88/18522	0.0419652	0.0794863	0.0323883	FOXRED2	1
GO:0004725	protein tyrosine phosphatase activity	1/9	98/18522	0.0466334	0.0794863	0.0323883	DUSP29	1
GO:0004722	protein serine/threonine phosphatase activity	1/9	104/18522	0.0494247	0.0794863	0.0323883	DUSP29	1
GO:0004497	monooxygenase activity	1/9	105/18522	0.0498892	0.0794863	0.0323883	FOXRED2	1
GO:0004843	cysteine-type deubiquitinase activity	1/9	108/18522	0.0512815	0.0794863	0.0323883	JOSD1	1
GO:0101005	deubiquitinase activity	1/9	115/18522	0.0545231	0.0804865	0.0327959	JOSD1	1
GO:0019783	ubiquitin-like protein peptidase activity	1/9	127/18522	0.0600573	0.0846262	0.0344827	JOSD1	1
GO:0004721	phosphoprotein phosphatase activity	1/9	180/18522	0.0841571	0.109361	0.0445614	DUSP29	1
GO:0008234	cysteine-type peptidase activity	1/9	184/18522	0.0859534	0.109361	0.0445614	JOSD1	1
GO:0019902	phosphatase binding	1/9	189/18522	0.0881945	0.109361	0.0445614	CARHSP1	1
GO:0003730	mRNA 3'-UTR binding	1/9	259/18522	0.11906	0.141957	0.0578431	CARHSP1	1
GO:0016791	phosphatase activity	1/9	275/18522	0.125984	0.144648	0.0589397	DUSP29	1
GO:0061630	ubiquitin protein ligase activity	1/9	352/18522	0.15863	0.172067	0.0701124	RFWD3	1
GO:0042578	phosphoric ester hydrolase activity	1/9	363/18522	0.163204	0.172067	0.0701124	DUSP29	1
GO:0061659	ubiquitin-like protein ligase activity	1/9	371/18522	0.166517	0.172067	0.0701124	RFWD3	1
GO:0005216	monoatomic ion channel activity	1/9	441/18522	0.19501	0.19501	0.0794608	TMEM120A	1

## Sheet: Meat quality
Table S6. Enrichment analysis result for the biological process, cellular component and morphological function of each Trait group
Biological Process
ID	Description	GeneRatio	BgRatio	pvalue	p.adjust	qvalue	geneID	Count
GO:0043488	regulation of mRNA stability	1/1	273/18888	0.0144536	0.0213892		CARHSP1	1	BP
GO:0043487	regulation of RNA stability	1/1	285/18888	0.015089	0.0213892		CARHSP1	1	BP
GO:0061013	regulation of mRNA catabolic process	1/1	290/18888	0.0153537	0.0213892		CARHSP1	1	BP
GO:0006402	mRNA catabolic process	1/1	348/18888	0.0184244	0.0213892		CARHSP1	1	BP
GO:0006401	RNA catabolic process	1/1	404/18888	0.0213892	0.0213892		CARHSP1	1	BP
GO:1903311	regulation of mRNA metabolic process	1/1	404/18888	0.0213892	0.0213892		CARHSP1	1	BP
Cellular Component
ID	Description	GeneRatio	BgRatio	pvalue	p.adjust	qvalue	geneID	Count
GO:0000177	cytoplasmic exosome (RNase complex)	1/1	16/19894	0.00080426	0.00203579		CARHSP1	1	CC
GO:0000178	exosome (RNase complex)	1/1	23/19894	0.00115613	0.00203579		CARHSP1	1	CC
GO:1905354	exoribonuclease complex	1/1	24/19894	0.00120639	0.00203579		CARHSP1	1	CC
GO:0043186	P granule	1/1	27/19894	0.00135719	0.00203579		CARHSP1	1	CC
GO:0045495	pole plasm	1/1	27/19894	0.00135719	0.00203579		CARHSP1	1	CC
GO:0060293	germ plasm	1/1	27/19894	0.00135719	0.00203579		CARHSP1	1	CC
GO:0000932	P-body	1/1	100/19894	0.00502664	0.00646282		CARHSP1	1	CC
GO:0036464	cytoplasmic ribonucleoprotein granule	1/1	255/19894	0.0128179	0.0136725		CARHSP1	1	CC
GO:0035770	ribonucleoprotein granule	1/1	272/19894	0.0136725	0.0136725		CARHSP1	1	CC
Morphological Function
ID	Description	GeneRatio	BgRatio	pvalue	p.adjust	qvalue	geneID	Count
GO:0019902	phosphatase binding	1/1	189/18522	0.0102041	0.0139834		CARHSP1	1	MF
GO:0003730	mRNA 3'-UTR binding	1/1	259/18522	0.0139834	0.0139834		CARHSP1	1	MF

## Sheet: Growth-related
Table S6. Enrichment analysis result for the biological process, cellular component and morphological function of each Trait group
Biological Process
ID	Description	GeneRatio	BgRatio	pvalue	p.adjust	qvalue	geneID	Count
GO:0016579	protein deubiquitination	1/1	112/18888	0.00592969	0.00693562		JOSD1	1	BP
GO:0070646	protein modification by small protein removal	1/1	131/18888	0.00693562	0.00693562		JOSD1	1	BP
Cellular Component
ID	Description	GeneRatio	BgRatio	pvalue	p.adjust	qvalue	geneID	Count
GO:0071546	pi-body	1/2	10/19894	0.0010051	0.00406892		ANKRD34B	1	CC
GO:0043186	P granule	1/2	27/19894	0.00271261	0.00406892		ANKRD34B	1	CC
GO:0045495	pole plasm	1/2	27/19894	0.00271261	0.00406892		ANKRD34B	1	CC
GO:0060293	germ plasm	1/2	27/19894	0.00271261	0.00406892		ANKRD34B	1	CC
GO:0036464	cytoplasmic ribonucleoprotein granule	1/2	255/19894	0.0254722	0.0271587		ANKRD34B	1	CC
GO:0035770	ribonucleoprotein granule	1/2	272/19894	0.0271587	0.0271587		ANKRD34B	1	CC
Molecular Function
ID	Description	GeneRatio	BgRatio	pvalue	p.adjust	qvalue	geneID	Count
GO:0004843	cysteine-type deubiquitinase activity	1/1	108/18522	0.0058309	0.00914228		JOSD1	1	MF
GO:0101005	deubiquitinase activity	1/1	115/18522	0.00620883	0.00914228		JOSD1	1	MF
GO:0019783	ubiquitin-like protein peptidase activity	1/1	127/18522	0.00685671	0.00914228		JOSD1	1	MF
GO:0008234	cysteine-type peptidase activity	1/1	184/18522	0.00993413	0.00993413		JOSD1	1	MF

## Sheet: Efficiency
Table S6. Enrichment analysis result for the biological process, cellular component and morphological function of each Trait group
Biological Process
ID	Description	GeneRatio	BgRatio	pvalue	p.adjust	qvalue	geneID	Count
GO:0016579	protein deubiquitination	1/1	112/18888	0.00592969	0.00693562		JOSD1	1	BP
GO:0070646	protein modification by small protein removal	1/1	131/18888	0.00693562	0.00693562		JOSD1	1	BP
Cellular Component
ID	Description	GeneRatio	BgRatio	pvalue	p.adjust	qvalue	geneID	Count
GO:0071546	pi-body	1/2	10/19894	0.0010051	0.00406892		ANKRD34B	1	CC
GO:0043186	P granule	1/2	27/19894	0.00271261	0.00406892		ANKRD34B	1	CC
GO:0045495	pole plasm	1/2	27/19894	0.00271261	0.00406892		ANKRD34B	1	CC
GO:0060293	germ plasm	1/2	27/19894	0.00271261	0.00406892		ANKRD34B	1	CC
GO:0036464	cytoplasmic ribonucleoprotein granule	1/2	255/19894	0.0254722	0.0271587		ANKRD34B	1	CC
GO:0035770	ribonucleoprotein granule	1/2	272/19894	0.0271587	0.0271587		ANKRD34B	1	CC
Molecular Function
ID	Description	GeneRatio	BgRatio	pvalue	p.adjust	qvalue	geneID	Count
GO:0004843	cysteine-type deubiquitinase activity	1/1	108/18522	0.0058309	0.00914228		JOSD1	1	MF
GO:0101005	deubiquitinase activity	1/1	115/18522	0.00620883	0.00914228		JOSD1	1	MF
GO:0019783	ubiquitin-like protein peptidase activity	1/1	127/18522	0.00685671	0.00914228		JOSD1	1	MF
GO:0008234	cysteine-type peptidase activity	1/1	184/18522	0.00993413	0.00993413		JOSD1	1	MF
